# Supplementary material for: MiR-290 Family Maintains Pluripotency and Self-Renewal by Regulating MAPK Signaling Pathway in Intermediate Pluripotent Stem Cells
Source: Int J Mol Sci. 2024 Feb 26;25(5):2681. doi: 10.3390/ijms25052681 (PMC10931995; doi:10.3390/ijms25052681)
Supplement: Supplementary file 1 [file ijms-25-02681-s001.zip]

Archive with 1 entries (1 files):
- ijms-2723403-supplementary.pdf
